# Supplementary material for: STRONG: metagenomics strain resolution on assembly graphs
Source: Genome Biol. 2021 Jul 26;22:214. doi: 10.1186/s13059-021-02419-7 (PMC8311964; doi:10.1186/s13059-021-02419-7)
Supplement: Supplementary file 2 — Additional file 2 Genomes used in the synthetic communities (Additional file 1: Tables S1 and S2). [file 13059_2021_2419_MOESM2_ESM.csv]

Species name	Tax. ID.	Strain ID	No. contigs	Genbank Accn no.
Pseudomonas chlororaphis	587753	1037915	1	GCF_000264555.1
Pseudomonas chlororaphis	587753	86192	1	GCF_000761195.1
Pseudomonas chlororaphis	587753	587753	1	GCF_000698865.1
Pseudomonas chlororaphis	587753	1038921	1	GCF_000281915.1
Bordetella holmesii	35814	1247648	4	GCF_000598125.1
Bordetella holmesii	35814	1172205	1	GCF_000765395.1
Bordetella holmesii	35814	1247646	4	GCF_000572015.1
Bordetella holmesii	35814	1266729	2	GCF_000341465.1
Comamonas testosteroni	285	399795	1	GCF_000168855.1
Comamonas testosteroni	285	1392005	1	GCF_000739375.1
Acetobacter pasteurianus	438	438	1	GCF_001183745.1
Rhodococcus erythropolis	1833	234621	4	GCF_000010105.1
Rhodococcus erythropolis	1833	1136179	2	GCF_000454045.1
Rhodococcus erythropolis	1833	1289591	3	GCF_000696675.1
Rickettsia prowazekii	782	272947	1	GCF_000195735.1
Clostridium sporogenes	1509	1509	1	GCF_001020205.1
Clostridium sporogenes	1509	471871	2	GCF_000155085.1
Mycoplasma capricolum	2095	1124992	1	GCF_000835085.1
Mycoplasma capricolum	2095	40480	1	GCF_000953375.1
Achromobacter xylosoxidans	85698	1167634	1	GCF_000967095.2
Achromobacter xylosoxidans	85698	562971	1	GCF_000758265.1
Sinorhizobium meliloti	382	1230587	4	GCF_000304415.1
Sinorhizobium meliloti	382	698936	3	GCF_000147775.2
Mycoplasma gallisepticum	2096	1159201	1	GCF_000286755.1
Mycoplasma gallisepticum	2096	710128	1	GCF_000025365.1
Mycoplasma gallisepticum	2096	708616	1	GCF_000025385.1
Riemerella anatipestifer	34085	1228997	1	GCF_000295655.1
Riemerella anatipestifer	34085	1271752	1	GCF_000331695.1
Riemerella anatipestifer	34085	693978	1	GCF_000183155.1
Riemerella anatipestifer	34085	1455062	1	GCF_001077795.1
Riemerella anatipestifer	34085	992406	1	GCF_000191565.1
Leuconostoc mesenteroides	1245	33966	2	GCF_001047695.1
Bacillus atrophaeus	1452	720555	1	GCF_000165925.1
Bacillus atrophaeus	1452	1239783	1	GCF_000385965.2
Lactobacillus fermentum	1613	1381124	2	GCF_000466785.3
Anaplasma phagocytophilum	948	1184254	1	GCF_000439795.1
Borreliella garinii	29519	1081646	3	GCF_000239475.1
Borreliella garinii	29519	1421551	1	GCF_000691545.1
Borreliella garinii	29519	1234596	1	GCF_000300045.1
Flavobacterium psychrophilum	96345	96345	1	GCF_000739395.1
Flavobacterium psychrophilum	96345	96345	1	GCF_000971645.1
Flavobacterium psychrophilum	96345	1452724	1	GCF_000754405.1
Coxiella burnetii	777	227377	2	GCF_000007765.1
Coxiella burnetii	777	434924	2	GCF_000019885.1
Coxiella burnetii	777	360115	2	GCF_000018745.1
Bradyrhizobium japonicum	375	375	1	GCF_000807315.1
Salinispora tropica	168695	369723	1	GCF_000016425.1
Brucella ovis	236	444178	2	GCF_000016845.1
Agrobacterium tumefaciens	358	1435057	4	GCF_000576515.1
Neorhizobium galegae	399	1028801	3	GCF_000731295.1
Lactobacillus jensenii	109790	575606	4	GCF_000161895.2
Corynebacterium glutamicum	1718	1079988	2	GCF_000233355.2
Haloferax mediterranei	2252	523841	4	GCF_000306765.2
Haloferax mediterranei	2252	523841	4	GCF_000685635.1
Haemophilus parainfluenzae	729	862965	1	GCF_000210895.1
Streptococcus dysgalactiae	1334	617121	1	GCF_000307185.1
Lactobacillus salivarius	1624	712961	4	GCF_000143435.1
Yersinia frederiksenii	29484	1454377	2	GCF_000834215.1
Edwardsiella tarda	636	498217	2	GCF_000020865.1
Bacillus pumilus	1408	315750	1	GCF_000017885.1
Bacillus licheniformis	1402	1402	1	GCF_000876525.1
Bacillus licheniformis	1402	1402	4	GCF_000948275.1
Saccharolobus solfataricus	2287	2287	1	GCF_000968435.1
Morganella morganii	582	1124991	1	GCF_000286435.2
Ralstonia solanacearum	305	859656	1	GCF_000197855.1
Ralstonia solanacearum	305	1031711	2	GCF_000215325.1
Ralstonia solanacearum	305	305	1	GCF_001373335.1
Ralstonia solanacearum	305	305	2	GCF_001299555.1
Ralstonia solanacearum	305	305	1	GCF_001373255.1
Pantoea ananatis	553	706191	1	GCF_000025405.2
Pantoea ananatis	553	932677	2	GCF_000270125.1
Pantoea ananatis	553	1123863	2	GCF_000283875.1
Pantoea ananatis	553	1095774	2	GCF_000233595.1
Bartonella bacilliformis	774	1293904	4	GCF_000709855.1
Bartonella bacilliformis	774	1293906	3	GCF_000709775.1
Bartonella bacilliformis	774	1293907	4	GCF_000709875.1
Bartonella bacilliformis	774	1293910	4	GCF_000709755.1
Actinobacillus pleuropneumoniae	715	537457	4	GCF_000020405.1
Actinobacillus pleuropneumoniae	715	416269	1	GCF_000015885.1
Sulfolobus islandicus	43080	429572	1	GCF_000022385.1
Sulfolobus islandicus	43080	1132501	1	GCF_000245175.1
Sulfolobus islandicus	43080	427317	1	GCF_000022405.1
Sulfolobus islandicus	43080	930943	1	GCF_000189575.1
Streptococcus thermophilus	1308	1308	1	GCF_000971665.1
Streptococcus thermophilus	1308	264199	1	GCF_000011825.1
Streptococcus thermophilus	1308	1187956	1	GCF_000262675.1
Streptococcus thermophilus	1308	1308	1	GCF_001008015.1
Streptococcus thermophilus	1308	767463	1	GCF_000182875.1
Methanosarcina barkeri	2208	1434109	2	GCF_000969985.1
Methanosarcina barkeri	2208	796385	1	GCF_001027005.1
Methanosarcina mazei	2209	1434114	1	GCF_000970225.1
Methanosarcina mazei	2209	1434115	1	GCF_000970185.1
Methanosarcina mazei	2209	213585	1	GCF_000970205.1
Methanosarcina mazei	2209	1434117	1	GCF_000970165.1
Methanosarcina mazei	2209	192952	1	GCF_000007065.1
Bifidobacterium bifidum	1681	702459	1	GCF_000165905.1
Bifidobacterium bifidum	1681	883062	1	GCF_000164965.1
Bifidobacterium bifidum	1681	1681	2	GCF_001020375.1
Bifidobacterium bifidum	1681	500634	1	GCF_001025135.1
Bifidobacterium bifidum	1681	398513	1	GCF_000273525.1
